# Supplementary material for: Fibromyalgia is linked to increased subjective sensory sensitivity across multiple senses
Source: Perception. 2024 Feb 26;53(4):276–86. doi: 10.1177/03010066241234037 (PMC10960319; doi:10.1177/03010066241234037)
Supplement: sj-xlsx-1-pec-10.1177_03010066241234037 - Supplemental material for Fibromyalgia is linked to increased subjective sensory sensitivity across multiple senses [file sj-xlsx-1-pec-10.1177_03010066241234037.xlsx]

## Sheet: Sheet1
Age:	Gender: (1=male, 2=female, 4=prefer not to say)	Group: (1=fibro, 2=control)	Total GSQ score		Hyper- Visual	Hyper-Auditory	Hyper-Gustatory	Hyper-Olfactory	Hyper-Tactile	Hyper-Vestibular	Hyper-Proprioception	Hyper-Total	Hypo-Visual	Hypo-Auditory	Hypo-Gustatory	Hypo-Olfactory	Hypo-Tactile	Hypo-Vestibular	Hypo-Proprioception	Hypo-Total
21	2	2	41		4	3	2	5	3	1	1	19	2	5	6	3	3	3	0	22
21	2	2	61		7	6	7	3	6	5	2	36	2	6	4	3	4	5	1	25
21	2	2	79		6	7	7	6	3	9	4	42	6	8	5	4	5	3	6	37
22	2	2	54		7	5	3	4	4	5	3	31	3	3	3	6	4	2	2	23
18	2	2	38		3	7	3	2	4	3	1	23	2	4	2	1	3	1	2	15
22	2	2	49		2	5	8	2	3	4	0	24	3	8	3	4	3	3	1	25
46	2	1	34		2	7	2	1	2	4	1	19	0	6	0	3	5	0	1	15
22	2	2	48		2	7	3	2	3	5	1	23	3	5	4	4	4	1	4	25
18	2	2	40		2	4	3	1	4	1	2	17	3	6	1	3	4	5	1	23
22	2	2	14		3	2	2	0	1	1	0	9	0	0	0	2	2	0	1	5
22	2	2	48		5	4	5	2	2	3	3	24	0	6	4	5	2	3	4	24
64	2	1	96		8	11	6	8	9	6	7	55	8	6	3	5	10	2	7	41
22	2	2	77		1	10	4	7	7	6	4	39	4	6	6	8	7	3	4	38
62	2	2	56		7	10	2	7	2	7	3	38	3	6	0	1	5	1	2	18
22	2	2	34		3	6	3	2	1	3	0	18	1	5	1	1	5	0	3	16
36	2	1	69		2	11	6	5	6	9	0	39	1	5	3	9	7	1	4	30
52	2	1	22		1	3	0	0	0	7	1	12	0	2	3	2	2	0	1	10
61	2	1	45		4	10	0	0	2	9	2	27	1	4	9	0	2	0	2	18
43	2	1	92		8	11	6	6	7	8	8	54	4	5	6	7	6	3	7	38
21	2	2	39		3	5	2	4	0	4	4	22	5	2	4	3	3	0	0	17
44	1	1	103		5	8	10	11	11	7	3	55	7	6	10	6	9	0	10	48
50	2	2	75		8	9	6	6	4	10	6	49	1	7	3	6	3	0	6	26
22	1	2	19		2	3	0	1	2	1	0	9	0	4	1	3	2	0	0	10
57	2	1	85		8	9	7	7	8	6	5	50	3	6	3	5	9	1	8	35
19	1	2	65		4	5	2	4	0	6	2	23	5	8	7	5	5	6	6	42
51	1	2	56		5	7	1	3	2	5	2	25	5	7	6	5	5	0	3	31
50	2	1	89		7	12	5	4	11	9	3	51	6	8	4	3	7	4	6	38
21	2	2	43		5	6	3	3	4	2	1	24	3	6	2	2	3	1	2	19
53	2	2	18		0	4	1	0	2	0	0	7	2	2	0	3	3	0	1	11
65	2	2	28		2	5	3	2	3	1	0	16	1	3	3	2	2	0	1	12
23	1	2	41		5	5	3	1	3	0	0	17	3	5	1	2	5	3	5	24
54	2	1	62		7	8	1	4	2	7	1	30	6	5	4	7	4	0	6	32
22	2	2	117		11	12	6	10	10	11	9	69	7	10	5	4	8	3	11	48
22	2	2	38		0	7	4	3	0	1	0	15	0	7	4	1	5	1	5	23
63	2	1	35		3	5	2	3	3	2	0	18	1	4	3	4	4	0	1	17
59	1	1	25		1	4	1	2	2	1	2	13	2	3	1	2	1	0	3	12
22	2	2	34		3	6	3	1	1	3	0	17	0	4	3	1	4	0	5	17
22	2	2	77		6	8	7	4	3	5	2	35	5	12	3	5	7	5	5	42
22	1	2	58		4	10	4	6	2	8	0	34	0	6	0	6	8	2	2	24
22	2	2	80		8	9	6	2	4	5	4	38	4	9	7	7	6	4	5	42
51	2	2	43		1	4	1	4	2	5	3	20	5	4	2	5	3	0	4	23
62	1	2	35		1	6	1	3	3	1	2	17	1	5	4	2	3	0	3	18
22	2	2	49		3	5	2	3	1	2	3	19	5	5	4	6	4	3	3	30
44	2	1	77		7	6	4	7	5	4	8	41	2	5	4	7	6	4	8	36
52	2	2	28		0	1	0	0	1	0	0	2	4	5	5	2	1	4	5	26
55	2	1	66		3	10	5	6	2	9	1	36	3	6	4	6	7	1	3	30
54	2	1	64		7	9	5	6	5	10	3	45	0	4	5	2	4	0	4	19
49	2	1	93		6	12	4	8	6	12	8	56	4	5	6	0	10	2	10	37
44	2	1	110		7	11	6	8	9	12	8	61	5	7	9	2	10	4	12	49
48	2	1	86		8	12	4	7	6	6	4	47	3	6	8	4	9	0	9	39
59	2	1	62		5	8	4	5	5	8	4	39	2	3	4	2	6	0	6	23
42	2	1	60		3	8	2	5	4	5	4	31	4	6	2	4	6	0	7	29
52	2	1	56		5	9	3	2	3	5	4	31	4	6	0	4	7	1	3	25
47	2	1	51		8	10	2	4	2	8	2	36	0	4	1	6	2	0	2	15
36	2	1	50		7	7	2	2	2	5	2	27	1	4	4	3	3	0	8	23
37	2	1	63		3	4	4	4	4	10	4	33	3	3	6	5	8	2	3	30
50	2	1	89		7	12	6	12	8	6	5	56	1	5	6	4	7	0	10	33
40	2	1	59		6	10	8	5	3	6	1	39	3	3	3	4	1	0	6	20
49	2	1	99		9	12	7	8	7	7	6	56	2	9	6	5	10	2	9	43
28	1	1	82		9	12	7	3	6	8	9	54	4	7	1	6	5	2	3	28
52	2	1	87		5	9	7	7	6	10	4	48	4	10	4	0	9	0	12	39
49	2	1	75		7	12	5	5	5	6	3	43	3	8	4	4	6	0	7	32
48	2	1	79		6	10	9	6	7	8	6	52	4	7	0	3	7	0	6	27
57	2	1	43		3	9	1	5	0	4	3	25	2	5	2	3	2	0	4	18
59	2	1	101		7	12	8	2	4	7	10	50	4	11	7	8	8	6	7	51
42	2	1	92		8	11	9	11	10	8	5	62	4	9	0	2	8	1	6	30
43	2	1	58		8	8	0	4	8	2	2	32	2	4	6	1	5	1	7	26
41	2	1	74		6	7	6	3	2	10	8	42	3	2	3	2	9	3	10	32
22	2	2	25		2	2	2	1	3	1	2	13	1	6	1	2	2	0	0	12
51	2	1	78		7	8	6	6	6	12	2	47	5	5	4	1	10	2	4	31
38	2	1	102		10	12	6	10	11	12	9	70	5	9	3	2	3	2	8	32
48	2	1	61		8	7	1	5	5	12	4	42	2	4	0	2	6	0	5	19
52	2	1	80		3	12	9	12	10	6	3	55	0	2	5	4	6	0	8	25
31	2	1	86		7	12	7	6	4	8	4	48	6	7	2	6	8	4	5	38
44	2	1	96		7	7	5	5	4	12	7	47	6	12	8	7	9	0	7	49
55	2	1	58		6	12	2	5	1	5	2	33	2	9	1	0	7	0	6	25
40	2	1	71		4	8	3	7	6	9	5	42	2	5	3	2	8	1	8	29
43	2	1	86		8	10	5	8	6	9	5	51	8	8	3	5	3	3	5	35
41	2	1	58		8	7	5	4	3	9	1	37	1	5	3	3	5	0	4	21
43	2	1	45		3	7	3	1	5	4	2	25	0	8	2	0	4	2	4	20
36	2	1	69		8	9	5	5	4	7	2	40	3	8	5	2	4	0	7	29
43	2	1	104		10	12	6	7	8	12	7	62	3	7	5	6	7	3	11	42
34	2	1	96		9	10	7	7	4	10	6	53	8	6	6	4	5	7	7	43
48	2	1	51		6	7	2	5	4	8	3	35	0	4	2	1	3	2	4	16
48	2	1	64		6	11	1	7	7	8	4	44	1	5	4	1	5	0	4	20
46	2	1	76		6	7	3	0	2	10	8	36	7	4	5	5	11	1	7	40
69	2	1	40		3	5	2	3	3	7	2	25	0	2	1	4	5	0	3	15
49	2	1	98		10	10	5	9	8	11	8	61	2	7	5	6	7	4	6	37
43	2	1	64		8	9	5	8	6	7	1	44	2	6	2	3	5	1	1	20
46	2	1	86		8	8	5	6	9	11	6	53	2	6	1	3	9	3	9	33
51	2	1	54		6	9	2	4	4	8	0	33	1	5	3	5	5	0	2	21
57	1	2	32		1	5	0	3	4	4	1	18	2	2	2	3	3	0	2	14
39	2	1	95		8	11	7	9	6	8	4	53	5	7	4	6	7	4	9	42
40	2	1	114		9	12	6	10	9	10	7	63	3	11	8	8	8	6	7	51
50	2	1	103		10	11	7	9	5	12	8	62	5	5	9	5	8	2	7	41
59	2	1	94		6	12	6	10	11	8	6	59	4	3	3	4	9	2	10	35
61	2	1	50		1	7	2	6	6	8	3	33	2	3	2	0	5	0	5	17
37	2	1	57		5	8	8	7	8	6	0	42	0	6	0	6	2	0	1	15
49	2	1	83		6	9	7	6	3	8	3	42	7	7	4	5	8	2	8	41
40	2	1	73		6	6	3	6	4	6	5	36	2	6	4	4	11	3	7	37
52	2	1	87		9	8	7	9	6	5	4	48	4	9	6	1	8	4	7	39
45	2	2	53		6	8	2	1	2	4	2	25	4	7	3	4	6	1	3	28
45	1	1	101		6	9	6	10	11	12	8	62	2	9	3	4	5	6	10	39
32	2	1	44		4	9	4	5	2	5	0	29	2	4	2	2	1	1	3	15
65	2	1	96		7	12	7	10	6	11	8	61	3	7	3	4	10	0	8	35
48	2	1	70		4	8	3	3	4	9	5	36	3	7	3	3	8	1	9	34
48	2	1	89		9	12	4	9	5	8	8	55	0	9	5	1	8	0	11	34
57	2	1	114		9	12	8	9	9	6	11	64	5	9	9	4	11	3	9	50
45	2	1	65		3	7	5	3	5	6	8	37	2	4	3	3	7	0	9	28
48	2	1	58		4	7	5	7	3	8	3	37	2	5	3	5	2	1	3	21
45	2	1	58		5	10	2	5	4	5	5	36	0	4	2	5	8	0	3	22
65	2	1	63		5	12	4	5	8	8	3	45	3	2	3	2	7	0	1	18
21	2	2	72		4	10	4	2	5	6	4	35	2	7	1	9	11	1	6	37
40	2	1	84		6	11	7	8	8	2	3	45	2	5	2	11	10	0	9	39
46	2	1	92		7	10	3	6	9	10	4	49	2	11	7	5	11	0	7	43
59	2	1	49		2	10	5	8	3	3	2	33	0	3	2	3	4	1	3	16
21	1	2	67		5	10	3	3	9	5	2	37	2	7	1	6	7	1	6	30
35	2	1	122		11	12	12	12	8	9	7	71	7	11	10	3	10	3	7	51
37	2	1	54		6	7	2	8	3	8	1	35	2	7	1	1	3	2	3	19
34	2	1	77		9	6	3	2	2	8	8	38	3	9	9	3	6	2	7	39
50	2	1	71		7	10	3	6	4	6	3	39	5	8	3	2	8	0	6	32
41	2	1	70		9	9	0	0	7	10	4	39	0	9	3	8	7	1	3	31
62	2	1	86		8	9	4	4	4	11	5	45	2	9	6	6	6	1	11	41
50	2	1	73		6	10	6	9	6	6	3	46	4	5	1	4	6	2	5	27
25	2	2	45		4	7	0	4	4	3	2	24	4	6	3	2	3	0	3	21
55	2	1	94		7	8	8	7	7	12	6	55	6	6	3	5	9	3	7	39
44	2	1	105		9	8	9	10	8	5	8	57	12	5	4	6	8	5	8	48
40	2	2	43		3	8	1	0	4	4	1	21	3	2	4	4	5	1	3	22
37	2	1	92		9	11	2	8	5	10	5	50	6	9	7	4	5	4	7	42
22	2	2	56		5	8	7	5	1	3	0	29	3	7	3	7	5	0	2	27
64	2	1	85		6	11	5	8	8	7	6	51	2	7	6	2	9	2	6	34
59	2	1	79		6	10	6	7	8	6	9	52	2	7	1	2	4	2	9	27
49	2	1	17		2	7	1	0	3	2	0	15	0	0	2	0	0	0	0	2
26	2	1	54		4	8	1	4	5	7	3	32	2	5	3	1	6	2	3	22
50	2	1	121		10	12	10	12	7	12	7	70	8	10	9	4	7	4	9	51
31	2	1	110		8	12	8	12	7	11	8	66	1	8	5	11	7	2	10	44
62	2	1	76		6	8	6	2	8	8	4	42	3	4	6	7	5	2	7	34
19	2	2	54		3	5	6	5	3	5	2	29	1	3	5	5	4	2	5	25
25	2	1	80		4	9	6	7	2	12	7	47	3	9	5	0	7	3	6	33
35	2	1	73		8	10	4	2	3	9	4	40	3	10	3	3	7	2	5	33
46	2	1	102		9	10	9	8	8	10	5	59	6	7	7	3	9	1	10	43
19	2	1	84		7	12	6	8	6	8	4	51	4	8	6	3	5	2	5	33
47	2	1	69		7	10	5	9	7	7	2	47	1	7	1	3	4	1	5	22
58	2	1	77		7	8	5	6	7	6	5	44	4	5	6	1	8	2	7	33
56	2	1	50		7	7	0	0	5	8	3	30	2	5	3	3	5	0	2	20
40	2	1	54		4	9	2	4	2	6	3	30	0	6	3	5	5	3	2	24
56	2	1	33		3	6	0	2	2	3	1	17	0	4	4	1	4	0	3	16
54	2	1	112		9	12	8	8	10	12	10	69	6	6	4	0	11	4	12	43
58	2	1	103		10	10	8	7	8	6	6	55	5	10	7	5	9	2	10	48
63	2	1	60		6	6	4	5	6	9	6	42	0	4	3	0	5	0	6	18
52	2	1	46		2	5	5	3	1	6	0	22	1	6	5	3	5	1	3	24
40	2	1	64		6	9	4	3	4	6	2	34	2	3	2	6	7	2	8	30
62	2	1	30		0	9	0	5	0	2	4	20	1	3	0	0	0	0	6	10
23	2	1	69		3	8	5	8	4	6	4	38	4	6	3	2	7	2	7	31
34	2	1	80		8	11	6	6	3	9	7	50	5	5	2	5	6	2	5	30
22	2	2	52		1	12	5	3	2	1	1	25	2	8	3	9	2	3	0	27
48	2	1	121		10	12	9	9	11	8	11	70	5	10	9	10	6	2	9	51
46	2	1	71		5	11	1	10	3	7	4	41	4	5	1	5	5	3	7	30
58	2	1	93		7	9	5	5	4	9	7	46	6	6	8	5	7	7	8	47
48	2	1	85		6	11	3	4	2	12	4	42	3	6	9	5	10	2	8	43
59	2	1	84		5	8	6	6	7	10	6	48	5	8	8	1	6	2	6	36
45	2	1	90		8	8	6	7	10	9	6	54	5	7	6	2	8	2	6	36
52	2	1	69		4	8	5	5	1	4	4	31	5	6	3	7	7	2	8	38
38	2	1	55		2	6	0	4	5	5	5	27	0	6	6	6	8	0	2	28
47	2	1	89		8	11	5	8	7	7	6	52	5	4	2	6	9	3	8	37
59	2	1	80		2	12	4	11	8	11	2	50	2	5	2	4	7	2	8	30
47	2	1	87		6	11	8	9	7	10	4	55	4	7	4	2	6	2	7	32
51	2	1	93		8	10	8	10	9	10	6	61	1	6	6	0	8	2	9	32
51	2	1	79		8	8	5	8	5	9	6	49	4	5	4	2	7	2	6	30
39	1	1	59		6	10	1	4	1	4	5	31	2	9	3	0	8	0	6	28
51	2	1	62		6	12	0	5	6	6	4	39	0	4	5	5	3	0	6	23
31	1	1	79		7	11	4	7	2	9	5	45	6	6	3	0	7	3	9	34
39	2	1	72		6	9	5	7	3	9	7	46	5	6	1	2	6	0	6	26
21	2	2	89		8	8	7	5	4	8	6	46	6	9	5	8	6	2	7	43
33	2	1	61		6	8	3	2	2	8	0	29	4	9	1	4	5	5	4	32
36	2	1	70		6	6	4	5	4	6	6	37	1	6	6	3	9	3	5	33
28	2	1	97		9	9	6	7	7	10	7	55	6	8	6	6	7	3	6	42
34	2	1	57		4	9	0	5	7	10	7	42	0	0	1	0	10	0	4	15
47	2	1	111		8	11	11	10	8	12	7	67	10	7	4	4	7	2	10	44
52	2	1	70		8	9	5	4	3	10	2	41	0	6	3	6	6	1	7	29
37	2	1	42		4	8	0	0	0	6	3	21	1	4	2	1	6	3	4	21
40	2	1	86		6	10	8	7	9	7	6	53	2	7	7	4	7	0	6	33
50	2	1	46		2	4	2	6	3	4	3	24	0	5	6	2	3	2	4	22
50	2	1	61		7	7	4	5	2	7	1	33	3	4	5	4	4	1	7	28
38	2	1	88		7	11	6	8	5	11	4	52	5	9	2	4	9	1	6	36
45	2	1	78		7	9	6	6	4	10	4	46	4	6	4	5	5	3	5	32
63	2	1	88		6	11	6	8	8	12	4	55	4	6	3	4	7	0	9	33
42	2	1	98		7	8	8	7	7	10	8	55	5	8	7	4	8	4	7	43
40	2	2	76		6	6	6	8	3	9	4	42	5	4	2	4	7	5	7	34
50	2	1	121		10	11	9	7	8	9	9	63	8	10	10	7	9	6	8	58
53	2	1	72		5	6	7	6	3	7	4	38	1	7	5	2	8	3	8	34
22	2	2	61		2	4	5	3	4	5	2	25	3	6	6	8	5	3	5	36
60	2	1	95		10	8	3	8	7	10	5	51	8	8	4	5	7	2	10	44
52	2	1	114		8	11	11	10	9	10	7	66	8	11	5	3	9	4	8	48
39	2	1	83		7	12	6	7	6	4	7	49	4	4	6	5	7	0	8	34
36	2	1	109		10	11	8	8	11	9	6	63	5	8	9	7	6	4	7	46
47	2	1	72		9	12	3	2	4	7	4	41	0	10	4	4	9	0	4	31
50	2	1	90		8	9	7	9	9	8	6	56	5	7	4	4	6	3	5	34
50	2	1	43		4	9	5	8	3	5	2	36	0	2	0	0	2	0	3	7
58	2	1	69		7	11	4	6	7	11	2	48	2	6	4	2	3	0	4	21
37	2	1	87		10	7	8	6	4	7	5	47	6	9	2	3	8	4	8	40
37	2	1	71		4	9	4	4	6	7	4	38	2	6	2	6	8	2	7	33
50	2	1	44		6	7	3	2	1	9	2	30	1	5	1	3	3	0	1	14
61	2	1	60		7	10	6	6	2	3	0	34	6	5	2	1	6	1	5	26
51	2	1	114		9	11	10	11	8	12	8	69	2	10	8	4	8	2	11	45
42	2	1	97		8	12	5	3	9	11	4	52	7	9	8	4	8	0	9	45
36	2	1	74		7	9	3	8	3	6	5	41	5	9	1	3	6	2	7	33
50	2	1	90		7	10	7	7	4	11	4	50	5	7	8	7	6	2	5	40
73	1	2	27		2	3	2	2	2	1	0	12	1	6	1	1	3	0	3	15
56	2	1	70		3	11	3	7	7	11	4	46	4	6	6	1	6	0	1	24
31	2	1	55		3	5	6	4	2	6	2	28	1	5	5	7	6	0	3	27
30	2	1	61		4	6	2	3	0	9	7	31	2	7	8	5	4	0	4	30
58	2	1	92		9	10	6	6	10	6	5	52	4	9	7	0	7	5	8	40
48	2	1	92		8	11	9	6	8	8	7	57	6	6	1	4	7	6	5	35
60	2	1	73		4	8	5	5	4	6	6	38	4	5	7	4	8	0	7	35
52	2	1	89		9	12	3	9	7	11	4	55	6	6	0	7	3	4	8	34
53	2	1	41		5	6	2	2	1	4	3	23	0	6	2	1	2	2	5	18
32	2	1	41		5	6	1	5	0	8	0	25	2	3	2	1	4	0	4	16
19	2	1	80		7	8	6	3	3	9	7	43	4	8	6	2	7	2	8	37
35	2	1	60		1	9	8	2	2	5	4	31	2	6	4	4	5	3	5	29
57	2	1	76		7	10	6	9	4	7	5	48	3	5	2	5	7	0	6	28
40	2	1	75		8	10	2	4	4	6	5	39	1	10	5	4	6	2	8	36
35	2	1	44		4	9	3	4	1	9	2	32	0	1	0	1	6	0	4	12
41	2	1	58		4	10	1	5	3	6	5	34	1	4	6	5	4	0	4	24
49	2	1	119		11	12	7	11	5	11	8	65	8	9	4	8	9	5	11	54
60	2	1	62		3	9	3	3	7	8	3	36	2	4	3	5	7	0	5	26
22	2	1	94		12	10	4	10	9	8	2	55	7	10	2	5	7	3	5	39
75	2	1	71		4	10	5	6	5	6	4	40	5	5	7	4	4	3	3	31
54	2	1	86		7	11	3	7	10	9	4	51	7	6	6	2	8	0	6	35
18	2	1	120		9	12	9	12	10	12	12	76	2	10	6	0	9	6	11	44
32	2	2	55		2	9	3	2	7	7	6	36	1	4	0	2	8	0	4	19
42	2	1	47		7	7	3	6	1	4	0	28	2	5	2	2	4	0	4	19
50	2	1	128		12	12	9	11	9	12	10	75	8	7	7	4	11	4	12	53
42	2	1	75		5	7	4	7	7	3	8	41	2	6	6	2	10	0	8	34
47	2	1	91		6	12	4	6	9	11	6	54	5	6	5	5	8	2	6	37
59	2	1	73		9	7	6	6	8	10	2	48	2	7	4	3	3	1	5	25
40	2	1	63		3	12	1	5	4	6	7	38	2	7	3	2	5	1	5	25
36	2	1	106		8	10	8	8	8	12	9	63	5	6	3	9	8	3	9	43
45	2	1	75		6	11	5	6	3	7	6	44	4	5	3	4	7	1	7	31
37	2	1	57		4	7	0	6	4	6	5	32	3	8	0	1	5	2	6	25
41	2	1	88		6	6	2	5	4	10	8	41	4	9	8	5	9	5	7	47
41	2	1	85		6	11	4	4	5	8	6	44	5	8	4	5	7	5	7	41
36	2	1	59		6	10	2	5	5	5	3	36	3	3	4	2	5	0	6	23
44	2	1	104		8	12	8	6	12	10	6	62	4	11	3	7	4	3	10	42
53	2	1	72		8	8	3	6	1	5	7	38	4	7	4	2	7	3	7	34
48	2	1	97		8	10	10	8	8	8	5	57	6	6	4	5	8	3	8	40
61	2	1	79		6	6	5	5	3	8	6	39	5	4	8	5	9	2	7	40
60	2	1	94		9	8	8	7	6	8	5	51	6	6	5	8	8	1	9	43
55	2	1	116		11	9	8	9	11	12	8	68	9	8	5	6	9	2	9	48
28	1	1	110		8	12	9	9	9	9	9	65	6	9	6	4	6	5	9	45
49	2	1	93		9	12	5	8	10	8	7	59	2	7	4	4	7	2	8	34
34	2	1	95		10	11	7	6	5	10	5	54	6	10	5	4	7	2	7	41
23	2	1	39		4	9	0	1	0	6	0	20	0	5	2	4	5	0	3	19
59	2	1	82		7	12	6	7	6	6	4	48	5	8	1	3	7	2	8	34
24	2	1	85		6	10	4	10	8	11	3	52	2	11	4	3	3	0	10	33
44	2	1	44		3	9	2	4	3	6	3	30	0	4	0	0	5	0	5	14
37	2	1	77		6	8	5	3	4	6	6	38	4	7	4	4	8	4	8	39
51	2	1	68		6	11	5	4	4	6	4	40	0	4	6	1	8	0	9	28
37	2	1	52		5	9	1	7	8	2	2	34	1	4	2	1	3	2	5	18
51	2	1	79		8	9	3	4	8	7	7	46	5	8	3	4	6	1	6	33
40	2	1	79		5	9	6	8	7	7	6	48	2	6	3	3	9	0	8	31
51	2	1	66		4	10	3	4	7	5	3	36	3	6	6	2	7	0	6	30
49	4	1	109		9	9	8	7	8	11	7	59	7	9	7	6	7	5	9	50
27	2	1	98		10	8	8	8	7	10	6	57	5	6	6	8	7	2	7	41
54	2	1	67		8	10	5	7	3	9	2	44	3	1	6	3	7	0	3	23
36	2	1	55		3	9	3	10	4	6	3	38	0	6	0	3	4	0	4	17
36	2	1	83		8	9	4	7	3	10	6	47	3	4	6	5	8	3	7	36
31	2	1	74		6	9	7	8	2	10	6	48	1	5	1	3	8	0	8	26
32	2	1	70		6	8	6	8	5	10	4	47	1	5	1	2	7	3	4	23
30	2	1	56		4	5	6	3	4	8	0	30	3	4	2	3	9	0	5	26
50	2	1	30		3	4	0	1	2	5	0	15	0	8	0	3	4	0	0	15
22	1	2	138		12	12	8	8	12	9	10	71	8	12	12	4	11	8	12	67
56	2	1	68		5	6	4	7	5	10	2	39	4	3	8	2	4	2	6	29
52	2	1	79		8	10	5	7	6	10	6	52	1	6	4	2	5	2	7	27
27	2	1	91		10	10	8	4	3	8	4	47	4	7	4	8	8	4	9	44
40	2	2	72		4	11	7	8	3	6	4	43	1	4	4	5	9	0	6	29
47	2	1	68		5	7	4	4	4	7	6	37	5	8	2	0	5	2	9	31
49	2	1	60		4	9	4	3	9	5	3	37	0	4	3	2	8	0	6	23
32	2	1	111		12	12	5	10	6	11	5	61	6	12	7	4	8	6	7	50
20	2	2	92		6	7	7	7	6	4	4	41	7	10	7	11	4	7	5	51
39	2	1	41		3	10	2	2	4	6	0	27	0	4	0	2	3	0	5	14
37	2	1	53		4	9	3	1	2	10	2	31	2	4	3	3	4	2	4	22
55	2	1	72		5	9	4	8	3	10	6	45	2	7	3	2	5	2	6	27
51	2	1	10		1	6	0	0	2	0	0	9	0	0	0	0	1	0	0	1
30	2	1	95		9	12	3	7	8	12	7	58	4	5	3	4	8	4	9	37
51	2	1	75		5	6	3	4	8	8	9	43	0	4	6	2	8	4	8	32
34	2	1	126		10	12	9	9	7	12	9	68	6	12	9	3	10	7	11	58
24	2	1	91		8	11	6	4	4	10	3	46	6	10	4	8	7	2	8	45
25	2	2	47		5	7	6	4	1	2	3	28	1	5	3	5	3	0	2	19
61	1	1	64		5	10	2	2	6	5	6	36	6	4	6	4	2	0	6	28
28	2	1	93		7	12	5	7	3	8	9	51	2	7	7	5	7	3	11	42
43	2	1	56		3	10	4	4	1	8	1	31	1	6	6	0	5	0	7	25
43	2	1	64		6	6	2	2	10	5	4	35	1	6	5	5	7	0	5	29
58	2	1	49		4	11	0	4	2	6	4	31	0	2	1	0	6	0	9	18
22	2	2	52		3	5	4	4	6	4	1	27	3	4	3	5	4	3	3	25
56	2	1	103		8	12	5	11	8	12	9	65	5	5	8	3	7	1	9	38
33	2	1	103		6	12	9	8	11	8	8	62	3	10	4	3	12	0	9	41
51	2	1	72		7	7	3	5	6	5	6	39	3	5	4	2	8	3	8	33
53	2	1	80		10	9	7	9	9	7	5	56	3	4	2	2	3	2	8	24
19	2	2	41		2	5	1	3	1	4	0	16	2	9	1	7	3	1	2	25
36	2	1	95		6	12	7	4	10	8	8	55	4	6	7	5	11	0	7	40
44	2	1	85		8	12	5	7	10	8	4	54	3	7	3	2	6	0	10	31
44	2	1	63		6	9	7	4	3	9	4	42	0	6	2	4	6	0	3	21
24	2	1	60		5	7	6	4	2	5	3	32	3	7	6	1	5	2	4	28
52	2	1	44		1	7	3	4	4	3	1	23	0	6	2	3	4	0	6	21
64	2	1	77		7	8	6	6	5	7	5	44	4	8	4	5	4	3	5	33
55	2	1	59		5	8	3	2	5	9	2	34	2	6	4	2	4	0	7	25
63	2	2	62		6	7	4	3	5	9	3	37	1	4	6	5	5	0	4	25
40	2	1	66		8	7	5	3	4	10	1	38	2	5	4	4	7	3	3	28
49	2	1	69		6	10	4	6	3	9	2	40	3	5	4	3	6	2	6	29
54	2	1	48		5	7	3	4	0	8	0	27	4	4	0	5	6	0	2	21
42	2	1	74		5	8	5	7	4	8	7	44	4	6	3	4	6	0	7	30
26	2	1	72		7	11	5	5	6	10	4	48	4	7	5	2	2	2	2	24
53	2	1	75		5	8	6	6	3	9	6	43	2	8	4	1	7	2	8	32
44	2	1	71		8	6	4	9	2	5	5	39	1	6	3	2	8	1	11	32
40	2	1	59		6	8	2	7	1	6	5	35	1	2	3	3	7	0	8	24
52	2	1	82		4	9	6	4	4	8	6	41	1	6	6	4	11	2	11	41
51	1	1	29		1	2	1	1	1	4	0	10	0	2	5	4	3	1	4	19
65	2	1	87		8	11	5	8	5	7	5	49	5	5	8	4	5	4	7	38
43	2	1	83		9	11	6	10	8	3	6	53	4	6	2	3	6	3	6	30
31	2	1	82		6	8	6	6	4	11	6	47	4	5	5	3	11	1	6	35
48	2	1	64		3	10	2	3	8	6	6	38	4	5	0	3	5	4	5	26
57	2	1	78		6	9	6	7	8	8	6	50	0	4	1	3	8	2	10	28
43	2	1	76		6	9	6	6	0	7	4	38	4	6	5	11	6	0	6	38
28	2	1	101		12	12	7	8	5	7	4	55	2	9	7	3	9	8	8	46
26	2	2	50		5	8	4	2	4	2	0	25	0	8	5	3	4	1	4	25
52	2	1	83		6	8	4	8	7	8	5	46	2	6	5	5	10	2	7	37
52	2	2	58		6	7	1	3	6	5	3	31	4	7	3	3	6	0	4	27
55	2	2	63		2	8	4	8	2	5	8	37	4	3	2	6	6	2	3	26
31	2	1	51		3	9	0	4	2	2	5	25	3	6	3	5	5	0	4	26
29	2	1	93		9	12	6	7	5	10	5	54	6	7	3	4	7	5	7	39
48	2	1	72		3	8	2	6	7	6	5	37	4	4	7	3	7	3	7	35
56	2	1	69		9	12	3	7	4	12	1	48	2	6	1	2	7	1	2	21
26	2	1	60		6	5	5	3	5	10	2	36	2	4	3	5	6	0	4	24
55	2	1	91		9	12	6	8	6	12	6	59	0	5	3	4	10	2	8	32
62	2	1	72		3	7	3	4	7	6	8	38	2	4	5	2	10	3	8	34
65	2	1	88		6	10	5	9	8	11	6	55	5	4	4	3	9	2	6	33
39	2	1	106		11	12	7	9	7	11	10	67	3	8	5	3	10	1	9	39
57	2	1	43		3	8	4	1	5	3	0	24	0	7	1	3	2	1	5	19
38	2	1	33		2	11	0	4	3	3	2	25	3	2	0	2	0	0	1	8
43	1	1	27		3	7	0	0	4	2	0	16	0	3	2	2	4	0	0	11
44	2	1	24		1	3	0	0	0	2	2	8	0	4	2	4	3	0	3	16
52	2	1	90		6	12	7	4	7	11	6	53	2	4	4	6	9	2	10	37
37	2	1	110		8	11	9	10	9	11	4	62	6	10	10	3	9	2	8	48
38	2	1	111		9	12	10	11	7	12	7	68	7	11	5	4	6	3	7	43
51	2	1	67		7	9	3	1	4	7	2	33	2	6	9	7	8	0	2	34
32	2	1	77		8	11	3	8	8	4	6	48	2	5	4	0	9	0	9	29
49	2	1	106		9	10	9	9	8	10	6	61	4	9	7	7	8	3	7	45
60	2	1	93		3	9	9	9	10	6	6	52	0	6	8	8	8	0	11	41
48	2	1	79		5	10	1	4	8	11	6	45	6	6	6	4	7	0	5	34
36	2	1	95		8	9	4	7	9	8	9	54	6	9	4	6	5	5	6	41
52	2	1	84		8	11	7	9	5	10	3	53	3	8	8	0	5	1	6	31
20	2	2	51		3	7	3	1	4	8	1	27	4	6	2	3	5	1	3	24
55	2	1	80		4	11	2	6	8	12	7	50	1	6	3	4	4	4	8	30
47	2	1	56		6	11	0	5	2	5	2	31	0	6	5	3	4	2	5	25
48	2	1	73		8	10	2	7	6	9	2	44	2	6	4	4	6	1	6	29
42	1	2	30		0	6	1	0	2	1	0	10	1	6	4	3	4	0	2	20
50	2	1	73		8	9	2	7	3	7	4	40	5	5	3	2	7	3	8	33
22	2	2	53		5	3	1	4	2	6	2	23	2	9	7	5	5	0	2	30
			75.5886		6.32107	9.26421	4.69565	5.97993	5.35786	7.82609	4.62876	44.0736	3.13043	6.16054	4.09699	3.60535	6.44816	1.71906	6.35452	31.5151
			53.3		3.93333	6.51667	3.51667	3.41667	3.35	4.23333	2.26667	27.2333	2.76667	5.83333	3.36667	4.23333	4.61667	1.73333	3.51667	26.0667
